# Supplementary material for: UPLC-QTOF-MS/MS and GC-MS Characterization of Phytochemicals in Vegetable Juice Fermented Using Lactic Acid Bacteria from Kimchi and Their Antioxidant Potential
Source: Antioxidants (Basel). 2021 Nov 4;10(11):1761. doi: 10.3390/antiox10111761 (PMC8614894; doi:10.3390/antiox10111761)
Supplement: Supplementary file 1 [file antioxidants-10-01761-s001.zip]

Archive with 1 entries (1 files):
- antioxidants-1442870-supplementary.pdf
